# Supplementary material for: The Barley Chloroplast Mutator (cpm) Mutant: All Roads Lead to the Msh1 Gene
Source: Int J Mol Sci. 2022 Feb 5;23(3):1814. doi: 10.3390/ijms23031814 (PMC8836938; doi:10.3390/ijms23031814)
Supplement: Supplementary file 1 [file ijms-23-01814-s001.zip]

Archive with 1 entries (1 files):
- ijms-1369283-supplementary.pdf
